# Supplementary material for: Prediction of Tumor Cellularity in Resectable PDAC from Preoperative Computed Tomography Imaging
Source: Cancers (Basel). 2021 Apr 25;13(9):2069. doi: 10.3390/cancers13092069 (PMC8123300; doi:10.3390/cancers13092069)
Supplement: Supplementary file 1 [file cancers-13-02069-s001.zip]

Archive with 1 entries (1 files):
- cancers-1130535-supplementary.pdf
